# Supplementary material for: “I Am the Home Care Agency”: The Dementia Family Caregiver Experience Managing Paid Care in the Home
Source: Int J Environ Res Public Health. 2022 Jan 25;19(3):1311. doi: 10.3390/ijerph19031311 (PMC8834786; doi:10.3390/ijerph19031311)
Supplement: Supplementary file 1 [file ijerph-19-01311-s001.zip]

Archive with 2 entries (2 files):
- Supplementary Materials S1 .pdf
- Supplementary Materials S2.pdf
